# Supplementary material for: Swift and Reliable “Easy Lab” Methods for the Sensitive Molecular Detection of African Swine Fever Virus
Source: Int J Mol Sci. 2021 Feb 25;22(5):2307. doi: 10.3390/ijms22052307 (PMC7956467; doi:10.3390/ijms22052307)
Supplement: Supplementary file 1 [file ijms-22-02307-s001.zip]

Archive with 3 entries (3 files):
- Supplementary data 1.xlsx
- Supplementary data 2.xlsx
- Supplementary data 3.xlsx
