# Supplementary material for: Swift and Reliable “Easy Lab” Methods for the Sensitive Molecular Detection of African Swine Fever Virus
Source: Int J Mol Sci. 2021 Feb 25;22(5):2307. doi: 10.3390/ijms22052307 (PMC7956467; doi:10.3390/ijms22052307)
Supplement: Supplementary file 1 [file ijms-22-02307-s001.zip › Supplementary data 1.xlsx]

## Sheet: Table S1
	Table S1
	FAM Canal							QIAamp Viral RNA Mini Kit	NucleoMagVet Kit on KingFisher (100 µl)	NucleoMagVet Kit on KingFisher (200 µl)	IndiMag® Pathogen Kit	IndiMag® Pathogen IM48 Cartridge	IndiMag® Pathogen KF96 Cartridge	Nucleic acid release by virotype TLR
Sample Nr.	Animal experiment	Inoculated virus	Animal	Animal number	Day post infection	Sample matrix	Dilution	Mean Cq
1	1	Estonia 2014	domestic pig	30	4	EDTA-blood	no	25.9	24.3	24.4	24.1	24.3	23.7	25.1
2				31	4			26.7	25.7	26.2	26.1	25.4	26.9	27.8
3				35	7			19.4	19.4	19.4	20.7	19.1	19.1	21.2
4				37	7			21.1	21.1	20.3	21.5	21.3	20.1	21.9
5				32	10			22.1	21.4	20.8	21.2	21.1	20.7	23.1
6				32	10		10.-1	24.1	24.2	25.1	25.2	24.2	24.7	27.5
7				32	10		10.-2	27.4	27.2	27.4	27.2	27.4	27.2	30.8
8				32	10		10.-3	31.5	31.6	31.1	31.3	31.7	31.2	33.5
9				32	10		10.-4	34.9	34.4	34.5	34.7	33.6	34.7	37.5
10				32	10		10.-5	No Cq	No Cq	No Cq	No Cq	No Cq	No Cq	No Cq
11				32	10		10.-6	No Cq	No Cq	No Cq	No Cq	No Cq	No Cq	No Cq
12			wild boar	13	4		no	27.3	26.2	26.1	26.9	27.4	26.1	28.1
13				15	4			24.1	24.7	24.5	24.1	25.3	24.2	26.1
14				19	7			19.2	17.6	17.4	17.4	17.3	16.9	20.5
15				28	7			17.2	16.4	15.7	17.0	16.5	15.6	18.2
16				16	10			19.9	17.8	17.5	17.8	17.9	17.6	20.5
17			domestic pig	30	4	serum		32.1	31.3	30.9	31.7	32.6	32.9	36.7
18				31	4			35.1	33.9	33.9	33.3	34.6	33.4	No Cq
19				35	7			26.1	26.7	25.4	26.3	26.9	26.4	28.4
20				37	7			29.5	29.3	29.3	29.5	29.2	28.8	33.2
21				32	10			30.4	30.5	29.6	30.9	30.6	30.1	35.1
22			domestic pig	31	4	spleen	homogenized in medium	29.3	30.1	31.8	30.7	29.9	30.2	33.2
23				37	7			25.1	25.6	25.4	26.5	25.8	25.6	28.5
24			wild boar	16	10			26.4	26.2	25.8	25.9	26.3	26.2	29.2
25	2	RSA 1/99	domestic pig	1	8	EDTA-blood	no	29.7	31.5	30.9	29.8	30.1	30.9	33.6
26				2				17.6	17.7	17.5	17.6	17.7	16.8	21.1
27				1		serum		35.2	35.1	35.3	35.3	35.6	34.6	38.5
28				2				18.2	18.1	19.4	18.5	17.5	17.5	20.7
29				1		mouth swab		32.1	32.7	31.3	31.6	32.5	31.4	34.4
30				2				33.6	32.5	31.5	31.6	32.8	32.5	35.2
31				stable-RSA 1/99	7	chewing rope	homogenized in medium	No Cq	No Cq	No Cq	No Cq	No Cq	No Cq	No Cq
32	3	MFUE 6/1	domestic pig	6		EDTA-blood	no	15.1	16.1	16.2	16.2	16.7	15.7	17.3
33				7				17.3	16.9	17.6	17.3	17.2	16.6	19.4
34				6		serum		17.1	16.9	17.3	17.2	17.9	18.1	20.4
35				7				18.4	17.9	18.2	18.3	17.2	16.8	20.1
36				6		mouth swab		36.1	33.4	33.1	32.8	33.8	33.1	No Cq
37				7				No Cq	No Cq	No Cq	No Cq	No Cq	No Cq	No Cq
38				stable- MFUE 6/1	6	chewing rope	homogenized in medium	No Cq	No Cq	No Cq	No Cq	No Cq	No Cq	No Cq
39	4	CHZT 90/1	domestic pig	11	7	EDTA-blood	no	17.7	17.9	17.8	18.3	18.8	17.8	19.9
40				12				16.3	17.9	17.5	17.9	18.1	17.1	19.1
41				11		serum		20.1	19.7	19.7	19.6	18.8	19.1	21.8
42				12				18.9	19.2	19.1	19.2	18.2	18.1	21.3
43				11		mouth swab		35.9	34.1	33.1	34.9	34.8	34.8	No Cq
44				12				36.9	35.3	35.3	35.1	35.1	34.6	No Cq
45				stable- CHZT 90/1	6	chewing rope	homogenized in medium	No Cq	No Cq	No Cq	No Cq	No Cq	No Cq	No Cq
46	5	Belgium 2018/1	domestic pig	16	9	EDTA-blood	no	20.1	20.1	19.7	20.5	20.5	19.6	22.8
47				17				16.6	16.3	16.6	17.8	18.1	16.4	19.7
48				16		serum		21.1	20.8	21.9	20.9	20.1	19.7	22.9
49				17				19.1	18.8	19.1	18.5	17.6	18.9	20.8
50				16		mouth swab		No Cq	No Cq	No Cq	No Cq	No Cq	No Cq	No Cq
51				17				No Cq	No Cq	No Cq	No Cq	No Cq	No Cq	No Cq
52				stable- Belgium 2018/1	8	chewing rope	homogenized in medium	No Cq	No Cq	No Cq	No Cq	No Cq	No Cq	No Cq
53	6	KAB 6/2	domestic pig	48	3	EDTA-blood	no	20.1	21.3	20.9	21.3	21.1	21.3	23.1
54				51	3			19.1	19.2	18.9	20.1	19.2	18.8	21.2
55				48	4			16.9	17.6	17.6	17.7	17.9	17.5	20.4
56				51	4			16.2	16.2	15.9	17.2	17.7	16.5	18.9
57				48	7			16.2	17.9	17.5	16.6	17.1	18.2	18.9
58				51	7			15.3	16.1	15.5	16.1	16.2	15.9	18.5
59				48	3	serum		28.3	27.5	26.7	27.6	27.6	28.2	31.1
60				51	3			21.8	21.9	22.1	22.3	21.3	21.1	24.4
61				48	4			20.2	19.7	20.2	20.3	19.5	19.1	23.3
62				51	4			19.5	18.7	18.7	19.4	18.2	17.8	22.1
63				48	7			20.8	20.1	19.3	19.2	20.7	19.4	23.3
64				51	7			19.1	18.2	18.2	18.4	18.6	17.3	21.4
65				48	3	mouth swab		No Cq	No Cq	No Cq	No Cq	No Cq	No Cq	No Cq
66				51	3			No Cq	No Cq	No Cq	No Cq	No Cq	No Cq	No Cq
67				48	4			No Cq	No Cq	No Cq	No Cq	No Cq	No Cq	No Cq
68				51	4			28.9	28.1	28.3	28.5	30.1	29.4	33.1
69				48	7			33.9	33.1	32.2	33.0	33.3	33.2	No Cq
70				51	7			34.7	34.2	35.5	34.6	34.1	33.7	No Cq
71				stable- KAB 6/2	6	chewing rope	homogenized in medium	33.3	33.2	33.7	33.9	33.9	33.2	36.5
72	7	SUM 14/11	domestic pig	53	3	EDTA-blood	no	30.9	32.1	32.1	31.9	32.7	32.8	34.1
73				58	3			29.7	31.7	31.8	29.8	30.1	32.1	33.5
74				53	4			20.8	21.6	21.1	20.9	21.7	21.5	22.9
75				58	4			20.1	20.5	20.3	20.7	20.4	20.7	23.5
76				53	8			17.8	18.8	18.1	18.6	18.1	17.7	20.5
77				58	8			16.9	16.4	16.2	16.3	16.3	16.6	19.4
78				53	3	serum		No Cq	No Cq	No Cq	No Cq	No Cq	No Cq	No Cq
79				58	3			No Cq	No Cq	No Cq	No Cq	No Cq	No Cq	No Cq
80				53	4			23.5	24.6	23.8	24.6	24.4	24.2	28.6
81				58	4			24.7	24.4	24.6	24.5	24.1	24.3	27.8
82				53	8			22.3	22.3	22.1	22.2	22.1	21.7	25.4
83				58	8			19.1	19.1	19.2	19.6	18.8	18.3	23.2
84				53	3	mouth swab		No Cq	No Cq	No Cq	No Cq	No Cq	No Cq	No Cq
85				58	3			No Cq	No Cq	No Cq	No Cq	No Cq	No Cq	No Cq
86				53	4			No Cq	No Cq	No Cq	No Cq	No Cq	No Cq	No Cq
87				58	4			35.2	36.1	36.1	36.0	36.1	36.4	37.5
88				53	8			35.1	35.5	35.1	35.3	36.1	36.7	No Cq
89				58	8			31.0	29.4	28.7	30.3	30	30.3	34.6
90				stable- SUM 14/11	7	chewing rope	homogenized in medium	No Cq	No Cq	No Cq	No Cq	No Cq	No Cq	No Cq
91	Standard DNA plasmid	Estonia 2014	domestic pig				10^5	16.2	16.2	16.3	16.3	16.6	16.5	16.3
92							10^3	22.9	22.9	23.2	22.9	22.3	23.2	23.1
93							10^1	29.8	29.3	29.7	29.5	29.2	29.1	29.6
94							10^0	33.6	33.2	33.5	33.4	33.0	33.9	33.3
95	DIC							No Cq	No Cq	No Cq	No Cq	No Cq	No Cq	No Cq
96	NTC							No Cq	No Cq	No Cq	No Cq	No Cq	No Cq	No Cq
	HEX Canal
Sample Nr.	Animal experiment	Inoculated virus	Animal	Animal number	Day post infection	Sample matrix	Dilution	Mean Cq
1	1	Estonia 2014	domestic pig	30	4	EDTA-blood	no	26.2	27.5	27.7	26.2	26.2	27.3	25.0
2				31	4			25.0	27.2	26.8	25.3	24.3	27.0	24.2
3				35	7			25.6	29.1	28.8	27.9	27.6	29.0	26.4
4				37	7			25.9	28.5	28.2	27.3	27.3	28.4	25.1
5				32	10			25.6	27.8	27.2	26.7	25.0	27.1	24.1
6				32	10		10.-1	28.5	27.8	27.7	25.8	25.4	28.4	25.5
7				32	10		10.-2	28.0	27.4	27.5	26.8	25.2	28.2	25.4
8				32	10		10.-3	29.1	27.7	28.0	27.1	26.1	29.1	25.6
9				32	10		10.-4	26.1	26.6	26.9	25.5	24.7	27.6	24.8
10				32	10		10.-5	25.7	27.3	27.0	25.1	25.0	28.0	24.8
11				32	10		10.-6	25.8	27.0	27.3	24.5	25.2	27.9	25.1
12			wild boar	13	4		no	25.9	26.8	27.1	27.2	26.7	27.8	25.8
13				15	4			25.1	27.0	27.2	26.8	26.3	27.6	25.3
14				19	7			25.8	28.6	27.5	27.7	26.3	28.4	25.4
15				28	7			25.8	29.1	27.7	29.0	26.8	28.6	25.5
16				16	10			26.4	29.3	28.6	29.5	28.4	30.1	26.4
17			domestic pig	30	4	serum		35.1	30.8	30.5	30.2	33.7	32.1	34.4
18				31	4			34.7	30.6	33.2	29.4	32.7	30.7	34.2
19				35	7			27.4	28.5	27.5	28.1	30.0	30.6	29.1
20				37	7			30.7	28.9	29.2	28.0	30.0	29.6	32.3
21				32	10			31.3	30.1	29.1	29.1	31.9	30.3	33.7
22			domestic pig	31	4	spleen	homogenized in medium	26.4	27.2	27.5	26.6	26.1	28.0	32.6
23				37	7			23.6	25..0	25.3	25.9	23.3	27.4	29.9
24			wild boar	16	10			39.4	32.1	32.5	28.7	37.7	31.0	37.5
25	2	RSA 1/99	domestic pig	1	8	EDTA-blood	no	23.0	26.1	26.3	24.7	24.3	27.3	23.8
26				2				23.5	27.1	26.5	24.8	23.0	27.4	23.5
27				1		serum		32.6	30.5	29.8	29.8	33.1	29.6	34.3
28				2				22.7	26.7	25.8	24.9	21.9	26.9	23.8
29				1		mouth swab		36.0	34.0	32.8	31.9	33.9	30.1	33.6
30				2				32.4	30.6	33.2	27.7	29.2	31.6	34.1
31				stable-RSA 1/99	7	chewing rope	homogenized in medium	33.2	30.6	29.3	28.5	26.6	27.8	29.4
32	3	MFUE 6/1	domestic pig	6		EDTA-blood	no	20.3	31.5	26.3	25.5	21.7	27.5	21.9
33				7				23.0	30.4	27.3	25.8	23.4	28.6	23.9
34				6		serum		21.0	30.6	25.3	25.3	22.4	30.3	22.5
35				7				24.3	30.1	26.4	25.6	22.6	27.8	24.0
36				6		mouth swab		26.5	27.5	32.9	30.2	35.3	32.5	35.3
37				7				38.6	30.2	32.1	28.8	31.0	30.2	33.9
38				stable- MFUE 6/1	6	chewing rope	homogenized in medium	39.2	29.6	33.7	30.1	38.5	34.1	37.1
39	4	CHZT 90/1	domestic pig	11	7	EDTA-blood	no	24.3	30.9	27.6	28.6	26.0	29.1	23.8
40				12				23.2	30.0	27.6	27.8	25.7	28.4	23.8
41				11		serum		27.7	28.4	27.9	28.3	25.8	27.8	26.9
42				12				25.8	28.2	27.4	28.0	24.8	26.6	25.9
43				11		mouth swab		38.4	33.1	28.7	32.4	37.3	34.6	31.8
44				12				38.1	32.6	31.7	31.9	34.1	34.9	35.1
45				stable- CHZT 90/1	6	chewing rope	homogenized in medium	36.3	33.4	29.6	30.3	37.4	33.2	32.4
46	5	Belgium 2018/1	domestic pig	16	9	EDTA-blood	no	23.2	26.9	26.2	27.3	23.8	22.4	23.2
47				17				22.6	26.8	25.8	26.9	23.4	21.6	23.3
48				16		serum		24.6	26.7	26.2	26.8	23.2	23.0	25.7
49				17				23.7	26.8	26.8	26.8	22.4	23.7	24.0
50				16		mouth swab		32.2	30.2	32.2	31.2	32.5	34.8	34.6
51				17				38.5	33.1	28.7	31.7	33.5	30.7	36.8
52				stable- Belgium 2018/1	8	chewing rope	homogenized in medium	39.9	33.0	30.0	34.9	38.8	34.1	37.9
53	6	KAB 6/2	domestic pig	48	3	EDTA-blood	no	24.5	27.3	26.6	27.8	24.6	24.5	24.9
54				51	3			23.7	27.2	26.8	27.9	23.6	23.6	24.9
55				48	4			22.5	27.2	26.5	28.2	23.9	22.5	24.4
56				51	4			22.5	27.4	26.4	28.9	23.8	22.3	24.4
57				48	7			22.5	28.0	27.2	26.4	23.9	23.7	22.8
58				51	7			23.9	29.0	27.0	27.4	24.2	23.6	25.7
59				48	3	serum		34.3	31.1	30.9	31.9	33.7	33.7	35.5
60				51	3			26.5	27.1	27.0	27.8	24.6	24.6	27.4
61				48	4			25.0	26.8	26.4	26.9	23.1	22.7	26.7
62				51	4			24.6	27.1	26.5	27.7	22.8	22.4	26.4
63				48	7			31.9	31.2	31.0	32.2	30.1	29.3	35.0
64				51	7			25.9	27.7	27.1	28.2	24.6	23.6	27.2
65				48	3	mouth swab		31.4	28.6	27.9	29.5	28.7	28.6	34.3
66				51	3			31.6	28.5	28.0	29.6	28.8	29.0	30.2
67				48	4			35.1	31.2	30.9	32.1	33.5	33.7	35.1
68				51	4			31.6	29.9	29.8	31.2	31.0	31.0	32.2
69				48	7			36.4	30.2	30.2	31.2	33.0	32.9	34.1
70				51	7			38.8	31.8	31.4	33.4	36.3	35.1	36.7
71				stable- KAB 6/2	6	chewing rope	homogenized in medium	40.6	33.8	33.0	32.4	39.1	39.4	36.2
72	7	SUM 14/11	domestic pig	53	3	EDTA-blood	no	23.7	26.6	26.5	28.0	25.2	24.7	25.5
73				58	3			24.4	26.8	27.1	26.5	24.7	25.4	24.8
74				53	4			25.1	27.4	27.2	27.2	24.6	24.8	24.2
75				58	4			26.0	28.1	27.7	30.0	25.6	26.0	27.3
76				53	8			26.0	28.9	27.9	29.7	27.3	26.1	26.8
77				58	8			23.7	27.9	27.1	29.2	25.1	23.8	27.4
78				53	3	serum		32.3	29.8	29.4	30.9	31.4	30.8	35.5
79				58	3			34.5	31.3	30.5	32.6	34.7	33.1	36.9
80				53	4			29.2	28.8	28.7	29.5	28.7	27.8	32.7
81				58	4			32.0	28.9	28.8	29.7	28.7	28.6	32.2
82				53	8			30.0	29.0	29.0	29.7	28.6	28.8	31.4
83				58	8			25.5	27.6	27.3	27.8	24.0	23.6	27.4
84				53	3	mouth swab		35.7	31.3	30.7	33.0	34.2	32.1	35.2
85				58	3			30.6	28.9	28.7	29.9	29.9	29.1	30.7
86				53	4			34.8	30.4	30.0	32.3	33.0	29.7	32.6
87				58	4			35.8	30.8	31.2	33.0	34.8	32.1	34.6
88				53	8			38.7	33.7	28.2	30.0	38.2	31.6	32.0
89				58	8			39.7	33.8	33.2	30.5	33.9	37.5	34.7
90				stable- SUM 14/11	7	chewing rope	homogenized in medium	39.4	33.6	29.3	32.6	38.3	35.6	36.2
91	Standard DNA plasmid	Estonia 2014	domestic pig				10^5	35.2	27.8	26.6	32.5	33.1	27.4	27.2
92							10^3	34.9	32.7	32.5	35.1	34.4	34.5	34.2
93							10^1	35.6	34.4	39.9	38.1	33.5	38.2	38.7
94							10^0	27.9	28.4	32.1	32.6	27.1	32.6	33.2
95	DIC							28.5	29.0	31.6	32.5	28.6	31.7	31.9
96	NTC							29.1	29.8	35.3	32.8	29.2	31.3	32.4
