# Supplementary material for: Swift and Reliable “Easy Lab” Methods for the Sensitive Molecular Detection of African Swine Fever Virus
Source: Int J Mol Sci. 2021 Feb 25;22(5):2307. doi: 10.3390/ijms22052307 (PMC7956467; doi:10.3390/ijms22052307)
Supplement: Supplementary file 1 [file ijms-22-02307-s001.zip › Supplementary data 2.xlsx]

## Sheet: Table S2
	Table S2
	FAM Canal
								Haines assay	EURL assay	Virotype assay	IndiField assay
Sample Nr.	Animal experiment	Inoculated virus	Animal	Animal number	Day post infection	Sample matrix	Dilution	Mean Cq
1	1	Estonia 2014	domestic pig	30	4	EDTA-blood	no	24.6	25.9	23.9	22.2
2				31	4			25.3	26.7	25.1	22.3
3				35	7			20.3	21.9	19.8	16.3
4				37	7			21.6	22.7	21.1	18.2
5				32	10			21.3	22.5	20.9	19.3
6				32	10		10.-1	24.4	25.5	23.9	21.3
7				32	10		10.-2	27.5	28.6	27.1	24.4
8				32	10		10.-3	31.7	32.8	31.4	29.3
9				32	10		10.-4	33.7	34.5	33.5	30.4
10				32	10		10.-5	No Cq	No Cq	No Cq	40.4
11				32	10		10.-6	No Cq	No Cq	No Cq	No Cq
12			wild boar	13	4		no	27.2	28.1	27.2	23.4
13				15	4			25.5	26.3	25.1	22.3
14				19	7			17.1	18.7	17.7	16.4
15				28	7			16.4	17.2	16.4	15.3
16				16	10			17.9	18.1	17.4	18.4
17			domestic pig	30	4	serum		32.5	33.2	32.1	30.2
18				31	4			34.2	35.7	33.5	31.4
19				35	7			26.6	27.1	26.6	24.3
20				37	7			29.2	30.4	29.1	26.3
21				32	10			30.5	31.5	30.4	28.2
22			domestic pig	31	4	spleen	homogenized in medium	29.8	31.2	29.1	26.2
23				37	7			25.9	27.2	25.3	22.3
24			wild boar	16	10			26.1	27.4	26.3	23.1
25	2	RSA 1/99	domestic pig	1	8	EDTA-blood	no	29.9	30.9	30.1	27.3
26				2				17.7	18.5	17.8	13.5
27				1		serum		35.4	36.4	35.4	32.9
28				2				17.7	18.1	17.2	14.3
29				1		mouth swab		32.4	32.3	31.3	29.1
30				2				32.4	33.1	32.3	30.7
31				stable-RSA 1/99	7	chewing rope	homogenized in medium	No Cq	No Cq	No Cq	33
32	3	MFUE 6/1	domestic pig	6		EDTA-blood	no	16.4	17.2	16.4	13.3
33				7				17.3	18.6	17.2	14.3
34				6		serum		17.4	18.8	17.6	14.5
35				7				17.2	19.1	17.1	12.3
36				6		mouth swab		33.5	34.6	32.8	29.2
37				7				No Cq	No Cq	No Cq	33.1
38				stable- MFUE 6/1	6	chewing rope	homogenized in medium	No Cq	No Cq	No Cq	34.1
39	4	CHZT 90/1	domestic pig	11	7	EDTA-blood	no	19.5	20.3	19.2	16.3
40				12				18.1	20.1	18.6	16.4
41				11		serum		18.8	19.7	18.4	15.3
42				12				18.2	19.1	18.1	15.4
43				11		mouth swab		34.1	35.2	34.1	31.2
44				12				34.6	36.1	34.3	32.1
45				stable- CHZT 90/1	6	chewing rope	homogenized in medium	No Cq	No Cq	No Cq	No Cq
46	5	Belgium 2018/1	domestic pig	16	9	EDTA-blood	no	20.6	21.7	20.4	17.3
47				17				18.2	19.2	18.1	15.4
48				16		serum		20.1	21.1	19.8	17.3
49				17				18.1	18.9	17.5	14.3
50				16		mouth swab		No Cq	No Cq	No Cq	34.2
51				17				No Cq	No Cq	No Cq	33.2
52				stable- Belgium 2018/1	8	chewing rope	homogenized in medium	No Cq	No Cq	No Cq	No Cq
53	6	KAB 6/2	domestic pig	48	3	EDTA-blood	no	21.3	22.3	21.1	19.4
54				51	3			18.8	20.4	19.1	16.3
55				48	4			18.5	19.2	17.8	16.3
56				51	4			16.8	17.6	16.5	15.4
57				48	7			17.2	18.5	16.9	14.3
58				51	7			16.4	17.1	16.2	13.3
59				48	3	serum		27.6	29.1	27.3	25.3
60				51	3			21.4	22.9	21.1	18.4
61				48	4			19.3	20.9	19.1	17.4
62				51	4			18.2	19.4	17.7	15.3
63				48	7			20.7	21.3	20.3	18.3
64				51	7			18.6	19.1	18.1	15.4
65				48	3	mouth swab		No Cq	No Cq	No Cq	No Cq
66				51	3			No Cq	No Cq	No Cq	No Cq
67				48	4			No Cq	No Cq	No Cq	33.2
68				51	4			30.2	31.5	29.9	27.3
69				48	7			33.5	34.6	33.1	31.2
70				51	7			34.5	35.1	34.4	33.1
71				stable- KAB 6/2	6	chewing rope	homogenized in medium	33.1	34.1	33.1	30.1
72	7	SUM 14/11	domestic pig	53	3	EDTA-blood	no	32.1	33.3	32.6	29.3
73				58	3			30.1	31.3	29.5	27.3
74				53	4			21.3	22.6	21.8	18.5
75				58	4			20.1	21.1	19.5	16.2
76				53	8			18.2	19.5	18.1	15.3
77				58	8			16.3	17.8	16.2	13.3
78				53	3	serum		No Cq	No Cq	No Cq	33.2
79				58	3			No Cq	No Cq	No Cq	34.2
80				53	4			24.4	25.5	24.1	22.4
81				58	4			24.2	25.1	23.6	21.3
82				53	8			22.1	23.3	21.5	18.2
83				58	8			18.6	19.9	18.3	14.3
84				53	3	mouth swab		No Cq	No Cq	No Cq	No Cq
85				58	3			No Cq	No Cq	No Cq	No Cq
86				53	4			No Cq	No Cq	No Cq	35.1
87				58	4			35.5	35.5	35.8	34.3
88				53	8			36.3	36.7	36.4	35.9
89				58	8			30.6	31.4	29.8	27.3
90				stable- SUM 14/11	7	chewing rope	homogenized in medium	No Cq	No Cq	No Cq	No Cq
91	Standard DNA plasmid	Estonia 2014	domestic pig				10^5	16.1	17.4	15.9	13.2
92							10^3	22.9	23.1	22.4	20.3
93							10^1	29.1	29.4	29.1	25.3
94							10^0	33.5	33.3	32.4	29.2
95	DIC							No Cq	No Cq	No Cq	No Cq
96	NTC							No Cq	No Cq	No Cq	No Cq
	HEX Canal
Sample Nr.	Animal experiment	Inoculated virus	Animal	Animal number	Day post infection	Sample matrix	Dilution	Mean Cq
1	1	Estonia 2014	domestic pig	30	4	EDTA-blood	no	29.6	27.0	26.9	25.3
2				31	4			27.6	26.4	24.6	20.3
3				35	7			30.9	28.0	28.6	21.0
4				37	7			30.1	27.7	28.4	31.3
5				32	10			28.7	27.5	25.6	33.9
6				32	10		10.-1	28.1	26.3	25.6	21.2
7				32	10		10.-2	27.5	27.2	25.5	23.8
8				32	10		10.-3	28.5	27.5	26.4	24.9
9				32	10		10.-4	27.2	25.8	25.0	21.3
10				32	10		10.-5	27.7	25.8	25.4	23.8
11				32	10		10.-6	28.1	25.7	25.5	23.6
12			wild boar	13	4		no	29.5	27.2	27.8	23.6
13				15	4			29.0	27.2	27.1	23.2
14				19	7			30.1	28.4	25.8	25.4
15				28	7			30.9	30.0	26.1	26.5
16				16	10			31.9	29.3	29.4	30.4
17			domestic pig	30	4	serum		32.1	25.3	33.6	31.4
18				31	4			32.4	25.7	32.6	31.6
19				35	7			30.8	25.5	30.3	27.1
20				37	7			30.2	25.1	29.9	26.9
21				32	10			31.6	25.8	32.2	28.7
22			domestic pig	31	4	spleen	homogenized in medium	28.4	26.0	25.8	25.9
23				37	7			27.1	26.1	23.8	21.4
24			wild boar	16	10			35.6	25.3	34.0	33.9
25	2	RSA 1/99	domestic pig	1	8	EDTA-blood	no	27.6	25.3	24.9	22.8
26				2				28.7	27.0	22.7	13.9
27				1		serum		31.5	25.7	32.3	30.1
28				2				27.3	26.7	21.5	16.1
29				1		mouth swab		34.9	25.6	33.4	33.9
30				2				30.7	25.9	30.7	27.1
31				stable-RSA 1/99	7	chewing rope	homogenized in medium	32.1	27.0	29.0	36.3
32	3	MFUE 6/1	domestic pig	6		EDTA-blood	no	28.1	28.9	21.4	16.3
33				7				28.4	27.7	23.1	23.0
34				6		serum		27.5	26.1	21.7	13.2
35				7				27.3	27.1	22.2	13.6
36				6		mouth swab		33.1	25.4	32.0	29.5
37				7				30.7	25.4	30.8	29.4
38				stable- MFUE 6/1	6	chewing rope	homogenized in medium	30.3	27.1	28.9	37.1
39	4	CHZT 90/1	domestic pig	11	7	EDTA-blood	no	30.5	31.1	26.4	27.3
40				12				30.1	30.6	25.6	25.4
41				11		serum		29.0	29.3	25.1	26.5
42				12				28.5	30.0	24.4	27.6
43				11		mouth swab		29.1	27.9	28.3	36.8
44				12				32.6	28.0	35.0	32.0
45				stable- CHZT 90/1	6	chewing rope	homogenized in medium	28.8	30.5	29.5	30.5
46	5	Belgium 2018/1	domestic pig	16	9	EDTA-blood	no	28.9	30.2	24.0	19.4
47				17				28.7	30.4	23.1	18.8
48				16		serum		27.3	29.3	22.6	19.4
49				17				27.3	30.1	21.8	19.7
50				16		mouth swab		31.7	28.7	32.6	31.7
51				17				32.8	28.3	31.5	31.7
52				stable- Belgium 2018/1	8	chewing rope	homogenized in medium	34.7	29.7	33.7	34.0
53	6	KAB 6/2	domestic pig	48	3	EDTA-blood	no	28.9	30.2	26.3	21.6
54				51	3			28.4	30.9	24.5	22.6
55				48	4			29.4	31.5	24.4	19.4
56				51	4			29.6	33.0	24.1	35.1
57				48	7			29.2	29.6	23.8	32.9
58				51	7			29.4	30.8	23.8	33.0
59				48	3	serum		32.0	28.7	32.6	31.8
60				51	3			28.4	29.7	24.7	20.4
61				48	4			28.1	29.5	22.8	19.1
62				51	4			27.5	31.0	22.1	18.1
63				48	7			31.7	31.9	28.7	30.7
64				51	7			29.4	31.3	24.2	19.9
65				48	3	mouth swab		29.9	28.7	28.7	25.8
66				51	3			29.9	28.9	28.9	26.8
67				48	4			32.7	28.6	33.4	31.5
68				51	4			31.7	30.1	31.2	28.0
69				48	7			32.1	28.0	32.2	30.8
70				51	7			34.8	29.3	33.7	32.7
71				stable- KAB 6/2	6	chewing rope	homogenized in medium	32.4	31.1	29.6	34.2
72	7	SUM 14/11	domestic pig	53	3	EDTA-blood	no	28.3	29.9	26.2	25.0
73				58	3			28.1	28.1	25.7	22.8
74				53	4			29.5	30.0	26.3	21.6
75				58	4			29.8	31.8	26.7	31.7
76				53	8			31.0	31.3	27.7	31.5
77				58	8			29.2	30.6	25.0	29.6
78				53	3	serum		30.8	28.9	31.7	32.1
79				58	3			32.8	28.9	31.3	32.8
80				53	4			30.2	29.0	28.5	25.0
81				58	4			30.2	29.0	28.8	27.1
82				53	8			30.7	29.5	27.9	23.5
83				58	8			28.5	30.2	23.8	29.8
84				53	3	mouth swab		32.8	28.7	37.1	15.6
85				58	3			30.9	28.5	30.0	31.0
86				53	4			33.2	29.3	35.2	28.0
87				58	4			33.4	29.0	33.9	31.9
88				53	8			32.3	28.7	31.4	32.1
89				58	8			33.2	28.8	32.8	34.8
90				stable- SUM 14/11	7	chewing rope	homogenized in medium	35.0	28.1	34.8	30.4
91	Standard DNA plasmid	Estonia 2014	domestic pig				10^5	27.9	37.6	26.1	28.8
92							10^3	33.5	35.1	34.7	30.8
93							10^1	38.7	37.8	36.9	34.4
94							10^0	40.3	32.1	39.0	33.6
95	DIC							33.8	33.6	33.4	32.4
96	NTC							32.6	33.0	31.7	30.5
										Cy5 Canal
Sample Nr.	Animal experiment	Inoculated virus	Animal	Animal number	Day post infection	Sample matrix	Dilution			Mean Cq
1	1	Estonia 2014	domestic pig	30	4	EDTA-blood	no			28.1
2				31	4					27.1
3				35	7					28.2
4				37	7					26.8
5				32	10					26.9
6				32	10		10.-1			26.2
7				32	10		10.-2			26.4
8				32	10		10.-3			26.9
9				32	10		10.-4			26.7
10				32	10		10.-5			27.3
11				32	10		10.-6			27.5
12			wild boar	13	4		no			29.1
13				15	4					28.1
14				19	7					29.8
15				28	7					32.6
16				16	10					29.6
17			domestic pig	30	4	serum				27.4
18				31	4					27.4
19				35	7					27.5
20				37	7					27.1
21				32	10					27.7
22			domestic pig	31	4	spleen	homogenized in medium			27.4
23				37	7					29.1
24			wild boar	16	10					28.1
25	2	RSA 1/99	domestic pig	1	8	EDTA-blood	no			27.4
26				2						33.7
27				1		serum				27.5
28				2						33.5
29				1		mouth swab				28.2
30				2						27.7
31				stable-RSA 1/99	7	chewing rope	homogenized in medium			28.1
32	3	MFUE 6/1	domestic pig	6		EDTA-blood	no			32.4
33				7						33.0
34				6		serum				32.4
35				7						36.0
36				6		mouth swab				28.1
37				7						27.2
38				stable- MFUE 6/1	6	chewing rope	homogenized in medium			29.2
39	4	CHZT 90/1	domestic pig	11	7	EDTA-blood	no			32.7
40				12						34.1
41				11		serum				28.3
42				12						29.9
43				11		mouth swab				28.1
44				12						28.1
45				stable- CHZT 90/1	6	chewing rope	homogenized in medium			29.9
46	5	Belgium 2018/1	domestic pig	16	9	EDTA-blood	no			32.0
47				17						16.2
48				16		serum				28.2
49				17						30.2
50				16		mouth swab				27.3
51				17						28.1
52				stable- Belgium 2018/1	8	chewing rope	homogenized in medium			29.1
53	6	KAB 6/2	domestic pig	48	3	EDTA-blood	no			29.1
54				51	3					29.1
55				48	4					29.7
56				51	4					38.0
57				48	7					34.0
58				51	7					33.2
59				48	3	serum				27.3
60				51	3					28.1
61				48	4					29.2
62				51	4					29.1
63				48	7					28.1
64				51	7					32.8
65				48	3	mouth swab				28.1
66				51	3					27.6
67				48	4					28.2
68				51	4					28.7
69				48	7					27.9
70				51	7					28.4
71				stable- KAB 6/2	6	chewing rope	homogenized in medium			28.6
72	7	SUM 14/11	domestic pig	53	3	EDTA-blood	no			28.9
73				58	3					27.7
74				53	4					29.1
75				58	4					27.7
76				53	8					30.1
77				58	8					33.6
78				53	3	serum				27.2
79				58	3					27.8
80				53	4					27.2
81				58	4					27.5
82				53	8					28.4
83				58	8					29.7
84				53	3	mouth swab				28.2
85				58	3					28.3
86				53	4					28.7
87				58	4					28.6
88				53	8					28.1
89				58	8					28.2
90				stable- SUM 14/11	7	chewing rope	homogenized in medium			28.6
91	Standard DNA plasmid	Estonia 2014	domestic pig				10^5			No Cq
92							10^3			No Cq
93							10^1			No Cq
94							10^0			No Cq
95	DIC									32.1
96	NTC									33.7
