# Supplementary material for: Swift and Reliable “Easy Lab” Methods for the Sensitive Molecular Detection of African Swine Fever Virus
Source: Int J Mol Sci. 2021 Feb 25;22(5):2307. doi: 10.3390/ijms22052307 (PMC7956467; doi:10.3390/ijms22052307)
Supplement: Supplementary file 1 [file ijms-22-02307-s001.zip › Supplementary data 3.xlsx]

## Sheet: Table S3
	Table S3
	FAM Canal
		Haines assay			EURL assay			Virotype assay			IndiField assay
		N	I	T	N	I	T	N	I	T	N	I	T
Animal number	Sample matrix	Mean Cq			Mean Cq			Mean Cq			Mean Cq
1	Swab suspension	30.7	30.3	35.9	31.3	31.2	36.3	29.3	28.9	35.0	25.8	25.8	38.6
2	Swab suspension	27.5	28.1	31.3	28.1	28.8	32.3	26.0	26.5	29.8	22.7	23.0	28.2
3	Swab suspension	31.8	31.7	No Cq	32.7	32.7	No Cq	30.2	30.5	No Cq	27.0	26.8	No Cq
4	Swab suspension	25.3	25.3	30.9	26.0	26.0	32.0	23.7	23.6	29.0	19.7	20.2	26.8
5	Serum	29.8	30.1	31.1	29.4	30.0	31.3	29.0	28.3	29.2	25.2	24.9	27.3
6	Swab suspension	28.0	27.9	30.8	28.3	28.7	31.9	26.2	26.2	29.2	22.9	23.0	27.7
7	Swab suspension	29.6	30.3	35.6	30.0	30.6	36.7	27.9	28.6	36.5	24.8	24.8	32.1
8	Swab suspension	20.4	20.5	23.6	21.0	21.5	24.5	19.2	19.2	22.4	16.0	16.0	25.2
9	Bone marrow	21.8	21.3	26.6	22.1	22.0	28.0	20.4	19.8	27.7	16.9	17.0	25.8
10	Bone marrow	18.7	18.5	21.5	19.2	19.1	22.6	17.2	17.1	20.3	14.1	15.1	22.6
11	Bone marrow	34.4	35.0	No Cq	36.3	36.8	No Cq	33.1	34.5	No Cq	30.6	31.6	No Cq
12	Swab suspension	26.0	25.0	29.0	26.0	26.0	29.85	24.1	23.9	27.3	20.0	19.8	25.9
13	Swab suspension	22.7	22.0	25.4	23.0	22.5	26.8	21.0	20.2	24.1	17.0	16.9	23.9
14	Swab suspension	27.7	27.6	30.0	27.9	28.0	31.3	26.0	25.8	28.8	22.0	22.1	26.9
15	DIC	No Cq	No Cq	No Cq	No Cq	No Cq	No Cq	No Cq	No Cq	No Cq	No Cq	No Cq	No Cq
16	DIC	No Cq	No Cq	No Cq	No Cq	No Cq	No Cq	No Cq	No Cq	No Cq	No Cq	No Cq	No Cq
	HEX Canal
Animal number	Sample matrix	Mean Cq			Mean Cq			Mean Cq			Mean Cq
1	Swab suspension	27.8	26.1	38.1	27.2	26.4	39.5	30.9	31.0	No Cq	28.5	No Cq	No Cq
2	Swab suspension	27.9	26.5	32.4	27.0	26.5	35.5	No Cq	No Cq	No Cq	34.0	34.1	No Cq
3	Swab suspension	27.6	26.6	33.0	27.3	26.5	36.8	No Cq	No Cq	No Cq	34.3	34.5	No Cq
4	Swab suspension	27.6	26.3	29.2	27.2	26.6	30.7	24.63	24.4	29.7	21.1	20.7	27.8
5	Serum	27.8	27.8	32.2	28.3	27.6	33.4	29.7	28.0	32.4	27.5	25.4	31.7
6	Swab suspension	27.6	26.2	31.3	27.2	26.5	32.5	28.4	28.4	32.0	24.4	24.2	31.9
7	Swab suspension	27.5	26.4	32.6	27.0	27.0	42.8	No Cq	No Cq	No Cq	26.5	26.5	No Cq
8	Swab suspension	28.2	27.2	29.9	27.4	27.0	30.9	27.2	27.1	33.7	24.1	25.8	No Cq
9	Bone marrow	28.3	26.5	34.2	27.1	26.4	35.4	No Cq	No Cq	No Cq	38.1	39.4	No Cq
10	Bone marrow	28.5	26.4	23.1	26.7	25.8	24.6	20.4	20.4	24.1	23.2	24.5	No Cq
11	Bone marrow	28.1	26.2	33.1	27.0	26.5	34.2	No Cq	No Cq	No Cq	25.8	36.6	No Cq
12	Swab suspension	28.0	25.6	29.9	26.8	26.3	31.1	26.1	26.1	30.2	22.2	22.8	30.3
13	Swab suspension	28.0	26.7	29.0	27.1	26.4	29.7	24.8	24.5	30.1	19.1	20.6	29.7
14	Swab suspension	27.7	26.3	32.0	27.0	26.4	33.5	28.8	28.6	32.5	24.9	24.5	31.8
15	DIC	27.8	27.5	29.1	27.0	27.4	28.4	29.4	29.1	28.6	26.3	26.9	33.7
16	DIC	27.3	27.2	28.4	27.0	27.6	28.6	28.7	28.9	29.7	26.8	27.1	31.5
								Cy5 Canal
Animal number	Sample matrix							Mean Cq
1	Swab suspension							25.7	24.4	No Cq
2	Swab suspension							25.7	24.8	No Cq
3	Swab suspension							26.0	24.7	No Cq
4	Swab suspension							25.6	24.1	No Cq
5	Serum							28.4	25.9	No Cq
6	Swab suspension							25.5	24.3	No Cq
7	Swab suspension							25.7	24.5	No Cq
8	Swab suspension							26.8	24.8	No Cq
9	Bone marrow							26.0	24.5	No Cq
10	Bone marrow							27.3	24.4	No Cq
11	Bone marrow							26.2	23.9	No Cq
12	Swab suspension							26.0	24.1	No Cq
13	Swab suspension							25.4	24.3	No Cq
14	Swab suspension							25.8	24.3	No Cq
15	DIC							28.0	27.8	No Cq
16	DIC							27.5	28.4	No Cq
